# Supplementary material for: Joint modeling of longitudinal and time‐to‐event data for dynamic disease risk prediction using proteomics
Source: Protein Sci. 2026 May 18;35(6):e70621. doi: 10.1002/pro.70621 (PMC13182269; doi:10.1002/pro.70621)
Supplement: Supplementary file 2 — Supplementary Table S1. Detailed breakdown of the scenarios and error messages. [file PRO-35-e70621-s001.xlsx]

## Sheet: Sheet1
subjects	trend	variance	error_message	method
10	0.025	0.5	the leading minor of order 2 is not positive	lcmm
10	0.075	1.5	the leading minor of order 2 is not positive	lcmm
1000	0	1.5	solve(): solution not found	JoineRML
10	0	0.5	nlminb problem, convergence error code = 1 message = iteration limit reached without convergence (10)	JM
10	0	1.5	nlminb problem, convergence error code = 1 message = iteration limit reached without convergence (10)	JM
10	0.025	1.5	nlminb problem, convergence error code = 1 message = iteration limit reached without convergence (10)	JM
10	0.05	0.5	Predictor must be numeric or ordered. (pROC Error)	JM
1000	0	0.5	Predictor must be numeric or ordered. (pROC Error)	JM
1000	0	1.5	Predictor must be numeric or ordered. (pROC Error)	JM
50	0	0.5	nlminb problem, convergence error code = 1 message = iteration limit reached without convergence (10)	JM
50	0	1.5	nlminb problem, convergence error code = 1 message = iteration limit reached without convergence (10)	JM
50	0.025	0.5	Predictor must be numeric or ordered. (pROC Error)	JM
50	0.025	1.5	nlminb problem, convergence error code = 1 message = iteration limit reached without convergence (10)	JM
50	0.05	0.5	Predictor must be numeric or ordered. (pROC Error)	JM
50	0.05	1.5	nlminb problem, convergence error code = 1 message = singular convergence (7)	JM
50	0.075	1.5	nlminb problem, convergence error code = 1 message = singular convergence (7)	JM
10	0	0.5	nlminb problem, convergence error code = 1 message = iteration limit reached without convergence (10)	JMbayes2
10	0	1.5	nlminb problem, convergence error code = 1 message = iteration limit reached without convergence (10)	JMbayes2
10	0.025	1.5	nlminb problem, convergence error code = 1 message = iteration limit reached without convergence (10)	JMbayes2
50	0	0.5	nlminb problem, convergence error code = 1 message = iteration limit reached without convergence (10)	JMbayes2
50	0	1.5	nlminb problem, convergence error code = 1 message = iteration limit reached without convergence (10)	JMbayes2
50	0.025	1.5	nlminb problem, convergence error code = 1 message = iteration limit reached without convergence (10)	JMbayes2
50	0.05	1.5	nlminb problem, convergence error code = 1 message = singular convergence (7)	JMbayes2
50	0.075	1.5	nlminb problem, convergence error code = 1 message = singular convergence (7)	JMbayes2
1000	0	0.5	Predictor must be numeric or ordered. (pROC Error)	PCCox
1000	0	1.5	Predictor must be numeric or ordered. (pROC Error)	PCCox
1000	0.025	0.5	Predictor must be numeric or ordered. (pROC Error)	PCCox
1000	0.025	1.5	Predictor must be numeric or ordered. (pROC Error)	PCCox
1000	0.05	0.5	Predictor must be numeric or ordered. (pROC Error)	PCCox
1000	0.05	1.5	Predictor must be numeric or ordered. (pROC Error)	PCCox
1000	0.075	0.5	Predictor must be numeric or ordered. (pROC Error)	PCCox
1000	0.075	1.5	Predictor must be numeric or ordered. (pROC Error)	PCCox
1000	0.1	0.5	Predictor must be numeric or ordered. (pROC Error)	PCCox
1000	0.1	1.5	Predictor must be numeric or ordered. (pROC Error)	PCCox
